# Supplementary material for: Challenging Structure Elucidation of Lumnitzeralactone, an Ellagic Acid Derivative from the Mangrove Lumnitzera racemosa
Source: Mar Drugs. 2023 Apr 14;21(4):242. doi: 10.3390/md21040242 (PMC10144801; doi:10.3390/md21040242)
Supplement: Supplementary file 1 [file marinedrugs-21-00242-s001.zip]

Archive with 1 entries (1 files):
- marinedrugs-2317992-supplementary.pdf
